# Supplementary material for: ‘But no living man am I’: Bioarchaeological evaluation of the first-known female burial with weapon from the 10th-century-CE Carpathian Basin
Source: PLoS One. 2024 Nov 26;19(11):e0313963. doi: 10.1371/journal.pone.0313963 (PMC11594485; doi:10.1371/journal.pone.0313963)
Supplement: S1 File — PMD summary and PMD counts received from the analysis of the petrous bone sample. (XLSX) [file pone.0313963.s004.xlsx]

## Sheet: PMD summary
		frequency at nth position
Sample	transition	1.	2.	3.	4.	5.
SH63P_S26_L001_001	CT	0.076137	0.007997	0.006149	0.003021	0.003353
SH63P_S26_L001_001	GA	0.075986	0.008376	0.006096	0.002759	0.002872
SH63P_S26_L001_001	GT	0.009679	0.00385	0.003576	0.003995	0.005086
SH63P_S26_L001_001	CA	0.007169	0.003256	0.003342	0.003711	0.004701

## Sheet: PMD counts
			count at nth position
Sample	strand	transition	1.	2.	3.	4.	5.
SH63P_S26_L001_001	forward	A->A	26845	26865	26794	27756	28286
SH63P_S26_L001_001	forward	A->C	22	29	39	31	37
SH63P_S26_L001_001	forward	A->G	88	87	60	60	58
SH63P_S26_L001_001	forward	A->T	76	82	84	62	70
SH63P_S26_L001_001	forward	C->A	127	70	99	112	107
SH63P_S26_L001_001	forward	C->C	18362	17486	18385	18765	18859
SH63P_S26_L001_001	forward	C->G	13	34	15	31	25
SH63P_S26_L001_001	forward	C->T	1554	177	147	100	90
SH63P_S26_L001_001	forward	G->A	94	76	47	43	42
SH63P_S26_L001_001	forward	G->C	140	77	44	34	24
SH63P_S26_L001_001	forward	G->G	13551	20800	19865	19978	19959
SH63P_S26_L001_001	forward	G->T	146	112	96	109	128
SH63P_S26_L001_001	forward	T->A	40	40	42	43	51
SH63P_S26_L001_001	forward	T->C	58	60	57	69	36
SH63P_S26_L001_001	forward	T->G	27	39	37	40	37
SH63P_S26_L001_001	forward	T->T	34075	29375	29606	28176	27593
SH63P_S26_L001_001	reverse	A->A	33666	29079	29304	27938	27373
SH63P_S26_L001_001	reverse	A->C	20	40	36	43	32
SH63P_S26_L001_001	reverse	A->G	50	45	57	59	35
SH63P_S26_L001_001	reverse	A->T	77	67	66	65	68
SH63P_S26_L001_001	reverse	C->A	107	98	91	105	116
SH63P_S26_L001_001	reverse	C->C	13544	20659	19711	19809	19817
SH63P_S26_L001_001	reverse	C->G	35	37	26	25	23
SH63P_S26_L001_001	reverse	C->T	53	72	63	61	60
SH63P_S26_L001_001	reverse	G->A	1528	172	146	90	78
SH63P_S26_L001_001	reverse	G->C	28	49	26	45	38
SH63P_S26_L001_001	reverse	G->G	18140	17283	18245	18589	18705
SH63P_S26_L001_001	reverse	G->T	127	73	102	112	111
SH63P_S26_L001_001	reverse	T->A	44	39	51	38	39
SH63P_S26_L001_001	reverse	T->C	77	80	49	60	53
SH63P_S26_L001_001	reverse	T->G	23	35	30	34	37
SH63P_S26_L001_001	reverse	T->T	26586	26650	26581	27571	28102
